# Supplementary material for: Microbial inhibitors of the fungus Pseudogymnoascus destructans, the causal agent of white-nose syndrome in bats
Source: PLoS One. 2017 Jun 20;12(6):e0179770. doi: 10.1371/journal.pone.0179770 (PMC5478148; doi:10.1371/journal.pone.0179770)
Supplement: S1 Table — Isolates are sorted by percent inhibition, which reflects the degree of inhibition of P. destructans by an antagonist. Isolates were ranked as follows: 0 = negligible (< 50%) inhibition, 1 = considerable (50% to 85%) inhibition, 2 = complete or nearly complete (> 85%) inhibition. Additionally, if applicable, ranks were qualified with: A = growth of the antagonist is limited by P. destructans, B = the antagonist grew over P. destructans such that affected P. destructans colonies were no longer visible, C = P. destructans colonies were present, but uniformly smaller than in the control plate. P. destructans area and isolate diameter refer to sizes 14 days after P. destructans was inoculated. Genbank accession numbers refer to sequences of 16S rDNA (bacteria), ITS rDNA (fungi), and beta-tubulin DNA (Penicillium sp.). (XLSX) [file pone.0179770.s002.xlsx]

## Sheet: Sheet1
S1 Table. Identification of microbial antagonists of Pseudogymnoascus destructans. Isolates are sorted by percent inhibition, which reflects the degree of inhibition of P. destructans by an antagonist. Isolates were ranked as follows: 0 = negligible (< 50%) inhibition, 1 = considerable (50% to 85%) inhibition, 2 = complete or nearly complete (> 85%) inhibition. Additionally, if applicable, ranks …
Isolate	Type	Source1	Source Location	Rank	Percent Inhibition4	P. destructans Area (mm2)	Isolate Diameter5 (mm)	Identification	Genbank Accession Number
									16s	ITS	Beta-tubulin
S7A3CVb2	Bacteria	Soil site 7	Gatineau, QC	0	3.44174	499.38	11.01
DUST E	Bacteria	M.L. Smith culture collection	Ottawa, ON	0	3.44909	499.342	7.78	Bacillus thuringiensis
S4A1P	Bacteria	Soil site 4	Gatineau, QC	0	5.75351	487.424	10.949
DUST H	Bacteria	M.L. Smith culture collection	Ottawa, ON	0	5.79527	487.208	6.404	Bacillus pumilus
M9-1B	Bacteria	Marine compost (T.J. Avis culture collection)	Quebec, QC	0	6.08879	485.69	6.807	Bacillus megaterium	KT382244
B-14471	Bacteria	M.L. Smith culture collection	Ottawa, ON	0	6.31463	484.522	5.214	Bacillus subtilis
M9-18	Bacteria	Marine compost (T.J. Avis culture collection)	Quebec, QC	0	6.96392	481.164	9.973	Brevibacillus borstelensis	KT382254
S2A2LC	Bacteria	Soil site 2	King City, ON	0	7.33207	479.26	13.226
DUST I	Bacteria	M.L. Smith culture collection	Ottawa, ON	0	7.84292	476.618	4.914	Bacillus pumilus	KY305270
S9A4Pb	Bacteria	Soil site 9	Gatineau, QC	0	7.90905	476.276	12.145
DUST F	Bacteria	M.L. Smith culture collection	Ottawa, ON	0	7.94501	476.09	7.948	Bacillus megatarium
S9I1P	Bacteria	Soil site 9	Gatineau, QC	0	8.64225	472.484	9.891
DUST C	Bacteria	M.L. Smith culture collection	Ottawa, ON	0	8.91256	471.086	4.352	Bacillus sphaericus
IC23	Bacteria	Sheep manure compost tea (T.J. Avis culture collection)	Quebec, QC	0	9.00615	470.602	8.459	Bacillus subtilis	KJ689307
DUST B	Bacteria	M.L. Smith culture collection	Ottawa, ON	0	9.55605	467.758	8.01	Bacillus megatarium
S8I3P	Bacteria	Soil site 8	Gatineau, QC	0	10.5298	462.722	9.256
14308	Bacteria	M.L. Smith culture collection	Ottawa, ON	0	10.8724	460.95	10.093	Bacillus sp.
S3A2LCb	Bacteria	Soil site 3	King City, ON	0	11.2417	459.04	10.084
S1A1ACS	Bacteria	Soil site 1	King City, ON	0	11.7549	456.386	11.256
GWA16	Bacteria	G.P. White	Ottawa, ON	0	12.9611	450.148	10.106
CU12	Bacteria	Soil (T.J. Avis culture collection)	Ottawa, ON	0	14.5837	441.756	7.497	Bacillus subtilis	JX489167
S9A2P2	Bacteria	Soil site 9	Gatineau, QC	0	14.6924	441.194	8.85
DUST J	Bacteria	M.L. Smith culture collection	Ottawa, ON	0	14.8602	440.326	8.093	Bacillus megatarium	KY305271
S3A2P	Bacteria	Soil site 3	King City, ON	0	15.3896	437.588	15.076
S4A3LC	Bacteria	Soil site 4	Ottawa, ON	0	15.7976	435.478	9.159
S4I1P	Bacteria	Soil site 4	Ottawa, ON	0	15.8336	435.292	15.295
PCI5P	Bacteria	Plate contaminant	Ottawa, ON	0	17.7542	407.47	6.246	Streptomyces sp.	KY305242
842	Bacteria	M.L. Smith culture collection	Ottawa, ON	0	18.1345	423.392	5.179	Bacillus polymyxa
S8A1P	Bacteria	Soil site 8	Gatineau, QC	0	18.288	422.598	11.856
S3A1P	Bacteria	Soil site 3	King City, ON	0	19.9834	413.83	11.329
S7A7Pb	Bacteria	Soil site 7	Gatineau, QC	0	20.0951	413.252	9.957
F9-9	Bacteria	Forestry compost (T.J. Avis culture collection)	Quebec, QC	0	20.2034	412.692	6.712	Pseudomonas koreensis	KT382238
S7A8P	Bacteria	Soil site 7	Gatineau, QC	0	20.5719	410.786	8.715
S3A2LC	Bacteria	Soil site 3	King City, ON	0	21.5635	405.658	12.48
M9-17	Bacteria	Marine compost (T.J. Avis culture collection)	Quebec, QC	0	22.9549	398.462	10.484	Arthrobacter psychrophenolicus	KT382253
DUST D	Bacteria	M.L. Smith culture collection	Ottawa, ON	0	23.8849	393.652	10.48	Bacillus sp.	KY305269
S7A3P	Bacteria	Soil site 7	Gatineau, QC	0	24.2036	392.004	7.991
M9-19	Bacteria	Marine compost (T.J. Avis culture collection)	Quebec, QC	0	24.4704	390.624	8.472	Rummeliibacillus pycnus	KT382255
F9-2	Bacteria	Forestry compost (T.J. Avis culture collection)	Quebec, QC	0	25.4256	385.684	9.97	Bacillus subtilis	KT382234
B9-8	Bacteria	Bovine manure compost (T.J. Avis culture collection)	Quebec, QC	0	25.6503	384.522	5.45	Bacillus subtilis	KT382230
14581	Bacteria	M.L. Smith culture collection	Ottawa, ON	0	26.4384	380.446	12.745	Bacillus megaterium
B9-9B	Bacteria	Marine compost (T.J. Avis culture collection)	Quebec, QC	0	26.4531	380.37	8.931	Bacillus megaterium	KT382232
F9-7	Bacteria	Forestry compost (T.J. Avis culture collection)	Quebec, QC	0	27.4786	375.066	7.178	Pseudomonas arsenicoxydans	KT382236
M9-7	Bacteria	Marine compost (T.J. Avis culture collection)	Quebec, QC	0	29.1013	366.674	4.859	Bacillus subtilis	KT382248
12713	Bacteria	M.L. Smith culture collection	Ottawa, ON	0	29.693	363.614	8.922	Bacillus licheniformis
M9-8	Bacteria	Marine compost (T.J. Avis culture collection)	Quebec, QC	0	29.9261	362.408	12.656	Arthrobacter humicola	KT382249
S7A2CV	Bacteria	Soil site 7	Gatineau, QC	0	32.3601	349.82	10.466	Bacillus sp.	KY305272
RW1I2P	Bacteria	Rotten wood	Ottawa, ON	0	32.4421	349.396	10.589
S7A1P	Bacteria	Soil site 7	Gatineau, QC	0	33.545	343.692	6.391
S3A4LC	Bacteria	Soil site 3	King City, ON	0	33.5991	343.412	12.371
B-4378	Bacteria	M.L. Smith culture collection	Ottawa, ON	0	34.9662	336.342	7.15	Bacillus sp.	KY305268
F9-13	Bacteria	Forestry compost (T.J. Avis culture collection)	Quebec, QC	0	36.001	330.99	10.545	Pseudomonas brenneri	KT382242
S8A5ACS2	Bacteria	Soil site 8	Gatineau, QC	0	37.1724	324.932	7.404
8010	Bacteria	M.L. Smith culture collection	Ottawa, ON	0	37.6202	322.616	8.053	Arthrobacter globiformis
PCA7P	Bacteria	Plate contaminant	Ottawa, ON	0	38.0138	307.098	8.227	Streptomyces sp.	KY305241
S4I1LC	Bacteria	Soil site 4	Ottawa, ON	0	38.4473	318.338	11.623
S7A2P	Bacteria	Soil site 7	Gatineau, QC	0	39.5015	312.886	13.418
M9-16	Bacteria	Marine compost (T.J. Avis culture collection)	Quebec, QC	0	40.3794	308.346	6.758	Pseudomonas gessardii	KT382252
B9-4	Bacteria	Bovine manure compost (T.J. Avis culture collection)	Quebec, QC	0	41.0352	304.954	8.602	Paenibacillus favisporus	KT382227
B9-1	Bacteria	Bovine manure compost (T.J. Avis culture collection)	Quebec, QC	0	41.4885	302.61	8.384	Bacillus subtilis	KT382225
F9-10	Bacteria	Forestry compost (T.J. Avis culture collection)	Quebec, QC	0	41.577	302.152	7.905	Pseudomonas brenneri	KT382239
S7A6P	Bacteria	Soil site 7	Gatineau, QC	0	43.7875	290.72	10.355
M9-20	Bacteria	Marine compost (T.J. Avis culture collection)	Quebec, QC	0	43.7898	290.708	9.387	Bacillus badius	KT382256
S3A1LC	Bacteria	Soil site 3	King City, ON	0	44.2554	288.3	13.852
4329	Bacteria	M.L. Smith culture collection	Ottawa, ON	0	45.4561	282.09	12.241
S8A4P	Bacteria	Soil site 8	Gatineau, QC	0	46.1375	278.566	8.802
B-354	Bacteria	M.L. Smith culture collection	Ottawa, ON	0	46.7029	275.642	13.029	Bacillus subtilis
RFA1P1	Bacteria	Foam from Rideau River	Ottawa, ON	0	46.9233	274.502	12.606
S7A3CV1a	Bacteria	Soil site 7	Gatineau, QC	0	47.1445	273.358	10.647
S3A4LCb	Bacteria	Soil site 3	King City, ON	0	47.8062	269.936	8.699
GHA5	Bacteria	Hay (G.P. White)	Ottawa, ON	0	48.5688	265.992	10.938
S3A2LCAP	Bacteria	Soil site 3	King City, ON	0	48.7641	264.982	7.67
B9-3	Bacteria	Bovine manure compost (T.J. Avis culture collection)	Quebec, QC	0	49.348	261.962	11.701	Pseudomonas gessardii	KT382226
F9-8	Bacteria	Forestry compost (T.J. Avis culture collection)	Quebec, QC	0	49.7301	259.986	7.292	Bacillus subtilis	KT382237
M9-1A	Bacteria	Marine compost (T.J. Avis culture collection)	Quebec, QC	0	49.9261	258.972	9.014	Arthrobacter humicola	KT382243
13563-0	Bacteria	M.L. Smith culture collection	Ottawa, ON	1	50.4942	256.034	7.812	Bacillus amyloliquefaciens
B-23049	Bacteria	M.L. Smith culture collection	Ottawa, ON	1	51.4185	251.254	9.576	Bacillus subtilis
PCI4P	Bacteria	Plate contaminant	Ottawa, ON	1	53.3984	230.878	7.091	Streptomyces sp.	KY305263
S1A2LC	Bacteria	Soil site 1	King City, ON	1	56.7029	223.924	9.477
S8A1Cs1	Bacteria	Soil site 8	Gatineau, QC	1	57.3236	220.714	11.083
IB2	Bacteria	Sheep manure compost tea (T.J. Avis culture collection)	Quebec, QC	1	58.3155	215.584	13.932	Aminobacter aminovorans	KJ689311
S8A6P	Bacteria	Soil site 8	Gatineau, QC	1	58.684	213.678	16.307
S8I5P	Bacteria	Soil site 8	Gatineau, QC	1	59.5406	209.248	10.181
F9-11	Bacteria	Forestry compost (T.J. Avis culture collection)	Quebec, QC	1	60.3983	204.812	7.237	Pseudomonas moraviensis	KT382240
9500	Bacteria	M.L. Smith culture collection	Ottawa, ON	1	60.703	203.236	10.285	Bacillus circularns
S1A1LC	Bacteria	Soil site 1	King City, ON	1	60.7498	202.994	9.925
F9-12	Bacteria	Forestry compost (T.J. Avis culture collection)	Quebec, QC	1	60.855	202.45	9.68	Bacillus subtilis	KT382241
DUST A	Bacteria	M.L. Smith culture collection	Ottawa, ON	1	61.6199	198.494	11.551	Bacillus thuringiensis
B9-14	Bacteria	Bovine manure compost (T.J. Avis culture collection)	Quebec, QC	1	63.6974	187.75	8.36	Bacillus subtilis	KT382233
6051A	Bacteria	M.L. Smith culture collection	Ottawa, ON	1	64.2337	184.976	7.724	Bacillus subtilis	KY305264
S8A3Pb	Bacteria	Soil site 8	Gatineau, QC	1	64.5651	183.262	12.556
941	Bacteria	M.L. Smith culture collection	Ottawa, ON	1	65.2191	179.88	7.212	Bacillus subtilis
4698	Bacteria	M.L. Smith culture collection	Ottawa, ON	1	65.8776	176.474	9.572	Micrococcus luteus
B-363	Bacteria	M.L. Smith culture collection	Ottawa, ON	1	66.4875	173.32	6.029	Bacillus subtilis	KY305267
M9-3	Bacteria	Marine compost (T.J. Avis culture collection)	Quebec, QC	1	69.6249	157.094	9.825	Bacillus subtilis	KT382246
55407	Bacteria	M.L. Smith culture collection	Ottawa, ON	1,C	71.5132	147.328	11.677	Bacillus sp.	KY305244
PCI6P	Bacteria	Plate contaminant	Ottawa, ON	1	76.2703	117.564	8.336	Streptomyces sp.	KY305273
RW1A1P2	Bacteria	Rotten wood	Ottawa, ON	1,C	76.6035	121.002	8.633	Rahnella aquatilis	KY305246
S5A1P	Bacteria	Soil site 5	Ottawa, ON	1	79.0398	108.402	11.816
NRS 213	Bacteria	M.L. Smith culture collection	Ottawa, ON	1	79.611	105.448	15.979	Bacillus subtilis
S4I1ACS	Bacteria	Soil site 4	Ottawa, ON	1	82.5456	86.474	8.276	Streptomyces sp.	KY305251
S4A3P	Bacteria	Soil site 4	Ottawa, ON	1,C	83.3733	85.99	13.958	Arthrobacter sp.	KY305247
S4A2LCb	Bacteria	Soil site 4	Ottawa, ON	2,C	85.4681	75.156	14.563	Bacillus sp.	KY305249
DUST G	Bacteria	M.L. Smith culture collection	Ottawa, ON	2,C	85.8711	73.072	11.178	Bacillus sp.	KY305245
M9-4	Bacteria	Marine compost (T.J. Avis culture collection)	Quebec, QC	2	86.7682	68.432	7.473	Bacillus subtilis	KT382247
PCI1P	Bacteria	Plate contaminant	Ottawa, ON	2	88.5974	56.492	18.743	Streptomyces sp.	KY305262
S9A1Cs1	Bacteria	Soil site 9	Gatineau, QC	2,C	89.2293	55.704	14.042	Bacillus subtilis	KY305248
B9-7	Bacteria	Bovine manure compost (T.J. Avis culture collection)	Quebec, QC	2	89.3561	55.048	9.574	Bacillus subtilis	KT382229
S6A3ACS	Bacteria	Soil site 6	Ottawa, ON	2	90.1899	48.602	4.49	Streptomyces laeteviolaceus	KY305253
13540-4	Bacteria	M.L. Smith culture collection	Ottawa, ON	2	90.4788	49.242	9.735	Bacillus subtilis	KY305265
14807	Bacteria	M.L. Smith culture collection	Ottawa, ON	2	90.5692	48.774	9.398	Bacillus sp.	KY305255
55405	Bacteria	M.L. Smith culture collection	Ottawa, ON	2,C	91.5283	43.814	8.386	Bacillus subtilis	KY305250
IC10	Bacteria	Sheep manure compost tea (T.J. Avis culture collection)	Quebec, QC	2	93.4468	33.892	9.544	Bacillus subtilis	KJ689307
B9-9A	Bacteria	Bovine manure compost (T.J. Avis culture collection)	Quebec, QC	2	93.7206	32.476	8.844	Bacillus subtilis	KT382231
M9-14	Bacteria	Marine compost (T.J. Avis culture collection)	Quebec, QC	2	94.2759	29.604	9.838	Bacillus subtilis	KT382251
M9-9	Bacteria	Marine compost (T.J. Avis culture collection)	Quebec, QC	2	95.3877	23.854	7.98	Bacillus subtilis	KT382250
OA1I3M	Bacteria	Outdoor air	Ottawa, ON	2,C	96.6747	17.198	7.316	Pantoea sp.	KY305243
B9-5	Bacteria	Bovine manure compost (T.J. Avis culture collection)	Quebec, QC	2	96.8154	16.47	7.093	Bacillus subtilis	KT382228
B-14324	Bacteria	M.L. Smith culture collection	Ottawa, ON	2	97.3065	13.93	9	Bacillus sp.	KY305258
GWA3c	Bacteria	G.P. White contaminant	Ottawa, ON	2	97.5185	12.834	12.913	Bacillus subtilis	KY305259
S5A2LC	Bacteria	Soil site 5	Ottawa, ON	2	98.7304	6.566	18.425	Pantoea sp.	KY305261
APCI1P	Bacteria	Assay plate contaminant	Ottawa, ON	2	99.2374	3.944	10.244	Bacillus sp.	KY305256
RFA4P2	Bacteria	Foam from Rideau River	Ottawa, ON	2	99.3283	3.474	18.609	Pantoea ananatis	KY305260
55406	Bacteria	M.L. Smith culture collection	Ottawa, ON	2	99.4234	2.982	9.349	Bacillus sp.	KY305266
M9-2	Bacteria	Marine compost (T.J. Avis culture collection)	Quebec, QC	2	99.4242	2.978	7.175	Arthrobacter humicola	KT382245
GWA3a	Bacteria	G.P. White contaminant	Ottawa, ON	2	99.5669	2.24	8.246	Rahnella aquatilis	KY305240
APCI2P	Bacteria	Assay plate contaminant	Ottawa, ON	2	100	0	8.515	Pseudomonas sp.	KY305257
F9-6	Bacteria	Forestry compost (T.J. Avis culture collection)	Quebec, QC	2	100	0	9.574	Pseudomonas moraviensis	KT382235
S8A1Cs1b	Bacteria	Soil site 8	Gatineau, QC	2	100	0	7.907	Streptomyces sp.	KY305254
S8A4Cs	Bacteria	Soil site 8	Gatineau, QC	2	100	0	7.829	Sphingobium sp.	KY305252
PCA6P	Filamentous Fungus	Plate contaminant	Ottawa, ON	0	-18.1169	585.186	6.198
CPV	Filamentous Fungus	Cassava (Georgette Briggs)		0	-15.6577	573.002	3.475
PCA19P	Filamentous Fungus	Plate contaminant	Ottawa, ON	0	-8.74972	538.778	6.624
S6A2ACSb	Filamentous Fungus	Soil site 6	Ottawa, ON	0	-7.02313	530.224	9.012
GHA4	Filamentous Fungus	Hay (G.P. White)	Ottawa, ON	0	-6.9428	529.826	6.389
GWA11	Filamentous Fungus	G.P. White	Ottawa, ON	0	-6.22342	526.262	9.453	Aspergillus sp.2
PCA1P	Filamentous Fungus	Plate contaminant	Ottawa, ON	0	-4.97037	520.054	8.314
S7A1R	Filamentous Fungus	Soil site 7	Gatineau, QC	0	-4.77741	519.098	8.5
LAA3P	Filamentous Fungus	Lab air	Ottawa, ON	0	-1.48733	502.798	7.108
CPVI	Filamentous Fungus	Cassava (Georgette Briggs)		0	-0.822452	499.504	4.872
GHA2	Filamentous Fungus	Hay (G.P. White)	Ottawa, ON	0	-0.058266	495.718	9.984
GHA2	Filamentous Fungus	Hay (G.P. White)	Ottawa, ON	0,A	-0.058266	495.718	9.984	Aspergillus sp.2
S9A4P	Filamentous Fungus	Soil site 9	Gatineau, QC	0	3.80142	476.596	6.94
PCA15P	Filamentous Fungus	Plate contaminant	Ottawa, ON	0	4.51554	473.058	5.487
RW3I2Pb	Filamentous Fungus	Rotten wood	Ottawa, ON	0	4.77956	471.75	12.525
S3A1ACS	Filamentous Fungus	Soil site 3	King City, ON	0	5.21191	469.608	13.977
PCA16P	Filamentous Fungus	Plate contaminant	Ottawa, ON	0	8.50481	453.294	5.458
OA3I2P	Filamentous Fungus	Outdoor air	Ottawa, ON	0	9.06756	450.506	16.55
PCA18P	Filamentous Fungus	Plate contaminant	Ottawa, ON	0	9.99322	445.92	6.735
PCA2P	Filamentous Fungus	Plate contaminant	Ottawa, ON	0	10.2484	444.656	8.481
PCA3P	Filamentous Fungus	Plate contaminant	Ottawa, ON	0	11.2854	439.518	7.364
PCI7P	Filamentous Fungus	Plate contaminant	Ottawa, ON	0	11.8276	436.832	6.054
S9A5R	Filamentous Fungus	Soil site 9	Gatineau, QC	0	14.1733	789.834	74.604
PCI3P	Filamentous Fungus	Plate contaminant	Ottawa, ON	0	15.6005	418.14	10.458
RW5A3P	Filamentous Fungus	Rotten wood	Ottawa, ON	0	18.2072	752.712	62.061
S4A2LC	Filamentous Fungus	Soil site 4	Ottawa, ON	0	18.7367	402.602	6.755
PCA11P	Filamentous Fungus	Plate contaminant	Ottawa, ON	0	21.2671	390.066	10.185	Paecilomyces inflatus2		KY305057
PCI8M	Filamentous Fungus	Plate contaminant	Ottawa, ON	0	23.1894	380.542	7.25
GHA3	Filamentous Fungus	Hay (G.P. White)	Ottawa, ON	0	23.4615	379.194	10.895
PCA17P	Filamentous Fungus	Plate contaminant	Ottawa, ON	0	23.6634	378.194	10.521
RW3A2Pb	Filamentous Fungus	Rotten wood	Ottawa, ON	0	24.0 6
S8A3Pb	Filamentous Fungus	Soil site 8	Gatineau, QC	0	24.0 6
S9A3P	Filamentous Fungus	Soil site 9	Gatineau, QC	0	26.4614	364.332	20.037
S8A6ACS	Filamentous Fungus	Soil site 8	Gatineau, QC	0	26.5086	364.098	21.044
RW1I1P	Filamentous Fungus	Rotten wood	Ottawa, ON	0	27.08	671.058	44.878
S8A1R	Filamentous Fungus	Soil site 8	Gatineau, QC	0	27.6268	358.558	17.107
GHA7	Filamentous Fungus	Hay (G.P. White)	Ottawa, ON	0	27.6898	358.246	11.742	Scopulariopsis brumptii		KY305028
S3A1R	Filamentous Fungus	Soil site 3	King City, ON	0	28.3591	354.93	10.206
S9A5P	Filamentous Fungus	Soil site 9	Gatineau, QC	0	28.9755	351.876	18.342
OA3I1P	Filamentous Fungus	Outdoor air	Ottawa, ON	0	29.0745	652.704	32.742
GWA17	Filamentous Fungus	G.P. White	Ottawa, ON	0	29.5904	348.83	9.907	Graphiumsp.2
GHA6	Filamentous Fungus	Hay (G.P. White)	Ottawa, ON	0	29.9	347.296	17.802
PCA8P	Filamentous Fungus	Plate contaminant	Ottawa, ON	0	30.0562	346.522	19.531
RW1A3P	Filamentous Fungus	Rotten wood	Ottawa, ON	0	31.6876	529.947	86
PCA14P	Filamentous Fungus	Plate contaminant	Ottawa, ON	0	32.0573	336.608	11.957	Paecilomyces inflatus2		KY305080
S8A3R	Filamentous Fungus	Soil site 8	Gatineau, QC	0	32.5635	334.1	21.268
S9A1P	Filamentous Fungus	Soil site 9	Gatineau, QC	0,A	33.3961	612.933	66.602
GWI3	Filamentous Fungus	G.P. White	Ottawa, ON	0	33.4743	329.588	14.207	Stachybotrys sp.2
PCI9P	Filamentous Fungus	Plate contaminant	Ottawa, ON	0	33.6842	328.548	7.705
S7A3CVb	Filamentous Fungus	Soil site 7	Gatineau, QC	0	35.9146	317.498	18.582
OA2I3M	Filamentous Fungus	Outdoor air	Ottawa, ON	0	36.3721	585.546	33.493	Cladosporium sp.		KY305029
GWA14	Filamentous Fungus	G.P. White	Ottawa, ON	0	36.5653	314.274	19.25	Paecilomyces variotii2
S7A7P	Filamentous Fungus	Soil site 7	Gatineau, QC	0	37.6807	308.748	9.635
PCA9P	Filamentous Fungus	Plate contaminant	Ottawa, ON	0	37.751	308.4	17.029
GHA1	Filamentous Fungus	Hay (G.P. White)	Ottawa, ON	0	37.9855	307.238	11.863
S8A5ACS1	Filamentous Fungus	Soil site 8	Gatineau, QC	0	37.9908	307.212	19.466	Pseudogymnoascus pannorum2		KY305034
S6A1R	Filamentous Fungus	Soil site 6	Ottawa, ON	0	38.0542	570.066	69.5
S8A5P	Filamentous Fungus	Soil site 8	Gatineau, QC	0	38.5345	304.518	22.977
S8A4R	Filamentous Fungus	Soil site 8	Gatineau, QC	0	38.5567	304.408	18.42
S7A5P	Filamentous Fungus	Soil site 7	Gatineau, QC	0	39.3669	300.394	28.096	Paecilomyces lilacinus2
S8I3CN	Filamentous Fungus	Soil site 8	Gatineau, QC	0	40.1606	296.462	17.947
S7A4P	Filamentous Fungus	Soil site 7	Gatineau, QC	0	40.2131	296.202	6.353
OA3I1Pb	Filamentous Fungus	Outdoor air	Ottawa, ON	0	40.5712	546.903	25.834
PCA21M	Filamentous Fungus	Plate contaminant	Ottawa, ON	0	42.9158	282.812	20.538
S4A1CV	Filamentous Fungus	Soil site 4	Ottawa, ON	0,A	43.2564	522.192	39.691	Mortierella alpina2		KY305049
S8I1ACS	Filamentous Fungus	Soil site 8	Gatineau, QC	0,A	43.6467	518.601	43.995
S8A1Cs	Filamentous Fungus	Soil site 8	Gatineau, QC	0	43.7135	278.86	6.701
LAA2P	Filamentous Fungus	Lab air	Ottawa, ON	0	43.7894	517.287	38.461	Cladosporium sp.2		KY305056
S3I1ACS	Filamentous Fungus	Soil site 3	King City, ON	0	43.8806	278.032	14.297	Paecilomyces carneus2		KY305032
OA1I5Mb	Filamentous Fungus	Outdoor air	Ottawa, ON	0	44.2056	276.422	5.575	Ramularia vizellae2		KY305079
GWA1	Filamentous Fungus	G.P. White	Ottawa, ON	0	45.325	270.876	14.724
S6A3R	Filamentous Fungus	Soil site 6	Ottawa, ON	0	46.5157	492.198	86
BWA2P	Filamentous Fungus	Birch bark	Ottawa, ON	0	47.73	481.023	41.054	Penicillium crustosum2		KY305052	KY305094
S8A1CN	Filamentous Fungus	Soil site 8	Gatineau, QC	0	48.4035	255.624	21.826	Penicillium sp.2
GWA3b	Filamentous Fungus	G.P. White	Ottawa, ON	0	49.8588	248.414	27.121
QM	Filamentous Fungus	Soil	Ottawa, ON	1,A,B	50.2512	246.47	36.549	Cladosporium sp.2		KY305065
GWA8	Filamentous Fungus	G.P. White	Ottawa, ON	1	51.0421	450.543	76.151
S8A4ACS	Filamentous Fungus	Soil site 8	Gatineau, QC	1,A	52.6062	436.149	72.231	Mortierella sp.2
PCA22M	Filamentous Fungus	Plate contaminant	Ottawa, ON	1	53.7096	229.336	13.657	Phialosimplex caninus2		KY305081
GWA15	Filamentous Fungus	G.P. White	Ottawa, ON	1,B	53.9054	228.366	12.75
LAA1P	Filamentous Fungus	Lab air	Ottawa, ON	1	54.2486	226.666	35.34
GWA9	Filamentous Fungus	G.P. White	Ottawa, ON	1	54.4126	419.526	25.604	Aspergillus niger2
S6A2CV	Filamentous Fungus	Soil site 6	Ottawa, ON	1	54.4641	419.052	86
JB PERI-2	Filamentous Fungus	M.L. Smith culture collection	Peru	1,B	56.408	401.163	86	Trichoderma harzianum 2
RW5A1P	Filamentous Fungus	Rotten wood	Ottawa, ON	1,A,B	57.0817	212.63	36.051
RW1A4P	Filamentous Fungus	Rotten wood	Ottawa, ON	1	57.5538	390.618	74.5
S4A1ACS	Filamentous Fungus	Soil site 4	Ottawa, ON	1,B	58.0751	385.821	45.345	Microsphaeropsis sp. 2		KY305064
RFA7P	Filamentous Fungus	Foam from Rideau River	Ottawa, ON	1,B	58.1256	207.458	54.054	Microdochium bolleyi2		KY305060
S3A2CV	Filamentous Fungus	Soil site 3	King City, ON	1	58.7061	204.582	22.394
PCA4P	Filamentous Fungus	Plate contaminant	Ottawa, ON	1	59.4634	200.83	25.303	Paecilomyces inflatus2		KY305082
GWI5	Filamentous Fungus	G.P. White	Ottawa, ON	1,B	62.2021	187.262	27.187	Penicillium chrysogenum2		KY305055	KY305087
S6A1RQM	Filamentous Fungus	Soil site 6	Ottawa, ON	1	62.2543	347.361	70.744
S7A1CVb	Filamentous Fungus	Soil site 7	Gatineau, QC	1	62.8232	342.126	86
LAI1P	Filamentous Fungus	Lab air	Ottawa, ON	1,A,B	63.5987	334.989	35.868	Cladosporium sp.2		KY305066
CPK 882	Filamentous Fungus	M.L. Smith culture collection	Iran	1,B,C	64.9816	322.263	86	Trichoderma pleuroticola 2
S3A1CV	Filamentous Fungus	Soil site 3	King City, ON	1	65.5048	317.448	75.12
S8A2CN	Filamentous Fungus	Soil site 8	Gatineau, QC	1	65.5676	170.588	18.682	Pseudogymnoascus roseus2		KY305084
PCA5P	Filamentous Fungus	Plate contaminant	Ottawa, ON	1	65.8325	169.276	7.06	Paecilomyces inflatus2		KY305083
S4A2P	Filamentous Fungus	Soil site 4	Ottawa, ON	1	66.7969	164.498	7.06
GWA12	Filamentous Fungus	G.P. White	Ottawa, ON	1	66.9684	163.648	16.058	Simplicillium sp. 2		KY305078
GWI2	Filamentous Fungus	G.P. White	Ottawa, ON	1	67.5833	160.602	35.1	Penicillium sp.2		KY305033
RFA2P	Filamentous Fungus	Foam from Rideau River	Ottawa, ON	1,A,B	67.6366	160.338	37.738	Cladosporium sp.2		KY305058
RFA1P	Filamentous Fungus	Foam from Rideau River	Ottawa, ON	1,B	67.8076	296.256	70.15
RW2A2P	Filamentous Fungus	Rotten wood	Ottawa, ON	1	68.026	294.246	86
GWI6	Filamentous Fungus	G.P. White	Ottawa, ON	1	68.077	158.156	37.57
WSF 2925	Filamentous Fungus	M.L. Smith culture collection	United States	1	68.7295	287.772	86	Trichoderma harzianum
S6A2ACSa	Filamentous Fungus	Soil site 6	Ottawa, ON	1	69.1278	152.95	10.708
RW5A2P	Filamentous Fungus	Rotten wood	Ottawa, ON	1,B	69.6966	150.132	38.884	Cladosporium sp.2		KY305063
RFA3P	Filamentous Fungus	Foam from Rideau River	Ottawa, ON	1,B	69.9364	148.944	38.348	Cladosporium sp.2		KY305059
GWA13	Filamentous Fungus	G.P. White	Ottawa, ON	1	70.1 6			Aspergillus ochraceus2		KY305086
GWA7	Filamentous Fungus	G.P. White	Ottawa, ON	1,B	71.267	264.42	56.713	Alternaria sp.2		KY305053
OA2I6M	Filamentous Fungus	Outdoor air	Ottawa, ON	1	74.2906	236.595	86
S7A1ACS	Filamentous Fungus	Soil site 7	Gatineau, QC	1	74.9185	230.817	86
TUB F-1005	Filamentous Fungus	M.L. Smith culture collection	Brazil	1	75.3364	226.971	86	Trichoderma harzianum
BWA4P	Filamentous Fungus	Birch bark	Ottawa, ON	1,C	76.464	216.594	86	Trichoderma koningiopsis2		KY305042
RW1A5P	Filamentous Fungus	Rotten wood	Ottawa, ON	1,A,B	76.5364	215.928	62.968	Fusarium avenaceum2		KY305067
PCA13P	Filamentous Fungus	Plate contaminant	Ottawa, ON	1	76.8467	114.708	8.536	Oidiodendron sp.2,3		KY305068
GWA2	Filamentous Fungus	G.P. White	Ottawa, ON	1	77.8367	203.961	86	Trichoderma sp.2
RW4A3P	Filamentous Fungus	Rotten wood	Ottawa, ON	1	78.6954	196.059	86
JB NZ2-4	Filamentous Fungus	M.L. Smith culture collection	New Zealand	1,B,C	78.8936	194.235	86	Trichoderma harzianum 2
S8I1CN	Filamentous Fungus	Soil site 8	Gatineau, QC	1	79.4114	102.002	17.863	Lecanicillium sp.2,3		KY305085
GWA18	Filamentous Fungus	G.P. White	Ottawa, ON	1	80.8619	94.816	34.763
RFA6P	Filamentous Fungus	Foam from Rideau River	Ottawa, ON	1,B,C	81.2381	92.952	26.126
RW2A1P	Filamentous Fungus	Rotten wood	Ottawa, ON	1,B,C	81.7112	168.306	86	Trichoderma sp.2		KY305045
OA2A1M	Filamentous Fungus	Outdoor air	Ottawa, ON	1,C	83.129	83.584	86	Trichoderma atroviride2		KY305043
S9A3R	Filamentous Fungus	Soil site 9	Gatineau, QC	1,B,C	83.3635	82.422	27.498	Penicillium hoeksii2		KY305048
RW1I1Pa	Filamentous Fungus	Rotten wood	Ottawa, ON	1,C	84.1705	145.674	49.01	Penicillium yezoense2		KY305038	KY305091
S9A1CV	Filamentous Fungus	Soil site 9	Gatineau, QC	1,C	84.252	144.924	86	Mortierella hyalina2		KY305040
OA1I4M	Filamentous Fungus	Outdoor air	Ottawa, ON	1,B,C	87.3525	116.391	57.151	Alternaria alternata2		KY305051
RW4A1P	Filamentous Fungus	Rotten wood	Ottawa, ON	1	87.5748	114.345	86
S6A1CV	Filamentous Fungus	Soil site 6	Ottawa, ON	1,C	87.7899	112.365	74.144	Mortierella gamsii		KY305027
RW3A1P	Filamentous Fungus	Rotten wood	Ottawa, ON	1,C	87.9373	111.009	86	Trichoderma atroviride2		KY305039
RW4A2P	Filamentous Fungus	Rotten wood	Ottawa, ON	1,B	88.1003	109.509	86	Trichoderma atroviride2		KY305062
PCI2P	Filamentous Fungus	Plate contaminant	Ottawa, ON	1,C	88.6684	56.14	15.075	Oidiodendron sp.2,3		KY305036
TUB F 945	Filamentous Fungus	M.L. Smith culture collection	Thailand	1,A,B,C	89.5308	96.345	86	Trichoderma harzianum 2
PCA20P	Filamentous Fungus	Plate contaminant	Ottawa, ON	2,C	90.1903	48.6	13.3	Oidiodendron sp.2,3		KY305035
CIB T128	Filamentous Fungus	M.L. Smith culture collection	Colombia	2,C	90.5074	87.357	86	Trichoderma harzianum2
RMF-7876	Filamentous Fungus	M.L. Smith culture collection	Ottawa, ON	2,B,C	90.8057	84.612	86	Trichoderma harzianum 2
S5A1CV	Filamentous Fungus	Soil site 5	Ottawa, ON	2,B,C	91.0867	82.026	86	Trichoderma harzianum2		KY305046
GWI1	Filamentous Fungus	G.P. White	Ottawa, ON	2,B,C	91.7013	41.114	41.749	Penicillium chrysogenum2		KY305050	KY305088
S8I2ACS	Filamentous Fungus	Soil site 8	Gatineau, QC	2	92.4671	37.32	19.102	Penicillium sp.2,3		KY305073
RW1A2P	Filamentous Fungus	Rotten wood	Ottawa, ON	2,B	92.4976	69.042	86	Trichoderma harzianum2		KY305061
OA1I1M	Filamentous Fungus	Outdoor air	Ottawa, ON	2,C	93.5502	31.954	20.979	Phoma sp.2		KY305031
S8A1ACSa	Filamentous Fungus	Soil site 8	Gatineau, QC	2	93.7428	31	14.314	Penicillium janczewskii2		KY305069
S8A3Cs	Filamentous Fungus	Soil site 8	Gatineau, QC	2	95.251	23.528	20.233	Penicillium canescens 2		KY305071	KY305092
GWI4	Filamentous Fungus	G.P. White	Ottawa, ON	2,B	95.5052	41.364	45.137	Penicillium chrysogenum2		KY305054	KY305093
S8A1ACSb	Filamentous Fungus	Soil site 8	Gatineau, QC	2	95.6934	21.336	18.219	Penicillium janczewskii2		KY305070
S8A1ACS	Filamentous Fungus	Soil site 8	Gatineau, QC	2	95.7536	21.038	26.919	Penicillium yarmokense2		KY305077	KY305090
RW6A1P	Filamentous Fungus	Rotten wood	Ottawa, ON	2,C	95.8006	38.646	28.28	Boeremia exigua2		KY305037
S7I1ACS	Filamentous Fungus	Soil site 7	Gatineau, QC	2,B,C	97.5342	22.692	80.174	Trichoderma koningii2		KY305047
S9A2R	Filamentous Fungus	Soil site 9	Gatineau, QC	2	98.8454	5.72	40.898	Penicillium hoeksii2		KY305076
S8I2R	Filamentous Fungus	Soil site 8	Gatineau, QC	2	98.9855	5.026	20.793	Penicillium janczewskii2		KY305074
TUB F 703	Filamentous Fungus	M.L. Smith culture collection	India	2,B,C	99.4947	4.65	86	Trichoderma sp.2
S8I1R	Filamentous Fungus	Soil site 8	Gatineau, QC	2	99.7053	1.46	25.989	Penicillium janczewskii2		KY305072
RW1A6P	Filamentous Fungus	Rotten wood	Ottawa, ON	2,B,C	100	0	86	Botrytis cinerea2		KY305044
RW3A2Pa	Filamentous Fungus	Rotten wood	Ottawa, ON	2,B	100	0	86
S3A2ACS	Filamentous Fungus	Soil site 3	King City, ON	2,C	100	0	86	Trichoderma sp.2,3		KY305041
S9A1R	Filamentous Fungus	Soil site 9	Gatineau, QC	2	100	0	33.102	Penicillium sp.2,3		KY305075	KY305089
S2A1LC	Yeast	Soil site 2	Ottawa, ON	0	24.5404	390.262	6.44
RW3I1b	Yeast	Rotten wood	Ottawa, ON	0	30.007	361.99	8.968
BY	Yeast	Dishwasher (G.P. White)	Ottawa, ON	0	34.1 6			Exophiala dermatitidis2		KY305030
RFA4P1	Yeast	Foam from Rideau River	Ottawa, ON	0	34.1 6
RFA8P	Yeast	Foam from Rideau River	Ottawa, ON	0	40.2055	550.269	30.527
S8I4P	Yeast	Soil site 8	Gatineau, QC	0	41.7441	301.288	7.316
OA1I5M	Yeast	Outdoor air	Ottawa, ON	1	53.7206	239.348	9.866
BWA3P	Yeast	Birch bark	Ottawa, ON	1,C	61.922	196.932	10.03	Cystofilobasidium capitatum		KY305024
9950	Yeast	M.L. Smith culture collection	Ottawa, ON	1	84.9913	77.622	10.76	Candida utilis
OA2I4M	Yeast	Outdoor air	Ottawa, ON	1,C	87.6368	63.94	24.684	Aureobasidium pullulans		KY305026
OA1I2M	Yeast	Outdoor air	Ottawa, ON	1,C	88.836	57.738	25.768	Aureobasidium sp.		KY305025
RW3I1a	Yeast	Rotten wood	Ottawa, ON	2,C	93.707	32.546	15.908	Cystofilobasidium capitatum		KY305023
RW1A1P1	Yeast	Rotten wood	Ottawa, ON	2,C	96.9067	15.998	13.035	Cystofilobasidium sp.		KY305022
