# Supplementary material for: Microbial inhibitors of the fungus Pseudogymnoascus destructans, the causal agent of white-nose syndrome in bats
Source: PLoS One. 2017 Jun 20;12(6):e0179770. doi: 10.1371/journal.pone.0179770 (PMC5478148; doi:10.1371/journal.pone.0179770)
Supplement: S2 Table — P. destructans and an antagonist were inoculated on separate pieces of agar within a single plate and incubated at 13 ± 1°C. Inhibition was assessed at 6, 10 and 14 days after inoculation and percent inhibition was calculated on day 14 as (1 − Areatreatment/Areacontrol) × 100. The average P. destructans area in no-antagonist controls was 2043.85 mm2. Antagonists were ranked as 0 = negligible (< 50%) inhibition, 1 = considerable (50% to 85%) inhibition, or 2 = complete or nearly complete (> 85%) inhibition, based on the area of P. destructans in the presence of the antagonist (treatment) compared to in the no-antagonist control. Asterisks (*) indicate cases where more pronounced inhibition of P. destructans was evident at day 6 and 10 but decreased by day 14. (XLSX) [file pone.0179770.s003.xlsx]

## Sheet: Sheet1
Strain	P. destructans Area (mm2)	Day 14 Percent Inhibition	Rank
RFA4P2	0	100	2
RW3I1a	145.961	92.8585	2
PCA20P	672.149	67.1136	1
OA1I3M	781.323	61.772	1*
CIB T128	1222.48	40.1875	0
DUST G	1369.08	33.0149	0
RW4A2P	1391.97	31.895	0
APCI1P	1394.12	31.7896	0
S9A1Cs1	1398.9	31.5558	0*
OA1I1M	1583.04	22.5463	0
RW1I1Pa	1616.44	20.9121	0
55407	1625.42	20.4727	0
S4A3P	1626.43	20.4231	0*
S9A1R	1699.65	16.8408	0
S8A4Cs	1743.78	14.6816	0*
PCI2P	1749.82	14.3861	0
S8A1Cs1b	1803.02	11.7833	0
S5A2LC	1818.5	11.0259	0
S6A3ACS	1834.22	10.2566	0
APCI2P	1922.01	5.96124	0
S8I1R	1946.96	4.74071	0
RW1A1P1	1949.46	4.61853	0
95405	1951.98	4.49509	0
BWA2P	2040.81	0.149032	0
GWA3a	2047.63	-0.185092	0
RW6A1P	2083.45	-1.93727	0
RW1A1P2	2187	-7.00398	0
F9-6	2209.09	-8.08449	0
