# Supplementary material for: Microbial inhibitors of the fungus Pseudogymnoascus destructans, the causal agent of white-nose syndrome in bats
Source: PLoS One. 2017 Jun 20;12(6):e0179770. doi: 10.1371/journal.pone.0179770 (PMC5478148; doi:10.1371/journal.pone.0179770)
Supplement: S4 Table — Two strains of P. destructans and one strain each of P. roseus and P. pannorum were used. Percent inhibition was calculated as (1 − Areacontrol / Areaexperimental) × 100. Pseudogymnoascus spp. areas refer to the total area of Pseudogymnoascus spp. 14 days after inoculation. Antagonists were ranked as: 0 = negligible (< 50%) inhibition, 1 = considerable (50%–85%) inhibition, 2 = nearly complete/complete (> 85%) inhibition, relative to a no-antagonist control. Additionally, if applicable, ranks were qualified with: A = growth of the antagonist is limited by Pseudogymnoascus spp., B = the antagonist grew over colonies such that affected Pseudogymnoascus colonies were no longer visible, C = Pseudogymnoascus colonies were present, but uniformly smaller than in the control plate. (XLSX) [file pone.0179770.s005.xlsx]

## Sheet: Sheet1
	P. destructans						P. roseus			P. pannorum
Antagonist	SH864			SH991			S8A2CN			S8A5ACS1
	P. destructans Area (mm2)	Percent Inhibition	Rank	P. destructans Area (mm2)	Percent Inhibition	Rank	P. roseus Area (mm2)	Percent Inhibition	Rank	P. pannorum Area (mm2)	Percent Inhibition	Rank
14807	5.624	98.9486	2C	72.034	87.8145	2C	805.964	22.1592	0A	865.092	19.6796	0A
APCI2P	0	100	2	0	100	2	241.988	76.6285	1	487.662	54.7225	1
B-14324	0.602	99.8875	2	4.736	99.1988	2	729.718	29.5231	0A	538.858	49.9692	0A
B9-5	35.936	93.2821	2	68.422	88.4255	2	806.198	22.1366	0	657.354	38.9673	0A
GWA3a	2.234	99.5824	2	4.998	99.1545	2	601.374	41.9187	0	468.994	56.4558	1
GWA3c	0	100	2	5.988	98.9871	2	468.116	54.7889	1	536.526	50.1857	1
IC10	58.162	89.1272	2	92.208	84.4018	1	710.868	31.3436	0	527.378	51.035	1A
M9-14	42.718	92.0143	2	122.174	79.3327	1	814.318	21.3523	0	571.568	46.9322	0
M9-2	48.104	91.0074	2	140.634	76.2099	1	831.852	19.6589	0	687.242	36.1923	0
M9-4	42.476	92.0595	2	48.48	91.799	2	669.812	35.3089	0A	739.852	31.3077	0A
M9-9	78.312	85.3603	2	77.828	86.8344	2	402.486	61.1275	1A	698.666	35.1316	0
OA1I3M	7.082	98.6761	2	22.246	96.2368	2C	496.666	52.0315	1	459.496	57.3376	1
PCA13P	187.8	64.8926	1	329.348	44.2865	0	893.31	13.7232	0	967.294	10.1906	0
PCA20P	24.16	95.4835	2	29.8	94.9589	2	892.628	13.7891	0	945.29	12.2336	0
PCI2P	53.234	90.0484	2	72.942	87.6609	2	1018.52	1.63029	0	922.268	14.3711	0
RFA4P2	20.252	96.2141	2C	6.722	98.8629	2C	617.232	40.3871	0	704.144	34.623	0
RW1A1P1	54.598	89.7934	1C	78.036	86.7992	2C	698.48	32.5401	0	791.656	26.4979	0
RW1A2P	36.729	95.4226	2C	139.59	84.2577	1C	1193.26	23.1694	0A	1553.52	3.84141	0A
RW3A2Pa	0	100	2	0	100	2	0	100	2	728.028	54.937	1A
RW3I1a	19.314	96.3894	2C	39.802	93.267	2C	595.264	42.5088	0	595.902	44.6729	0
RW4A2P	0	100	2B	0	100	2B	506.511	67.3871	1	490.428	69.6438	1
RW6A1P	3.699	99.539	2	10.602	98.8044	2C	1258.45	18.9716	0	1194.88	26.0403	0
S4I1ACS	8.91	98.3344	2	11.178	98.1091	2	487.398	52.9266	1	531.976	50.6081	1
S5A2LC	4.168	99.2208	2	19.984	96.6194	2	782.978	24.3792	0	581.964	45.967	0
S6A3ACS	0	100	2	0	100	2	493.51	52.3363	1	647.108	39.9186	0
S8A1ACS	4.242	99.207	2	28.1	95.2465	2	805.078	22.2447	0	863.742	19.805	0
S8A1ACSa	1.746	99.6736	2	11.67	98.0259	2	887.944	14.2415	0	774.39	28.101	0
S8A1ACSb	1.808	99.662	2	15.342	97.4047	2	797.24	23.0017	0	719.636	33.1847	0
S8A1Cs1b	0	100	2	0	100	2	154.77	85.0522	2	158.718	85.2637	2
S8A3Cs	10.64	98.011	2	45.188	92.3559	2	365.622	64.6879	1	860.996	20.0599	0
S8A4Cs	0	100	2	0	100	2	481.328	53.5128	1	585.568	45.6323	0
S8I1R	2.778	99.4807	2	7.824	98.6765	2	738.408	28.6838	0	149.848	86.0872	2
S8I2ACS	31.816	94.0523	2	21.122	96.4269	2	510.14	50.7302	1	549.07	49.021	0
S8I2R	2.308	99.5685	2	16.822	97.1543	2	942.526	8.96987	0	769.206	28.5823	0
S9A1R	0	100	2	5.776	99.0229	2	752.16	27.3556	0	862.066	19.9606	0
S9A2R	41.766	92.1922	1	149.044	74.7873	1	1112.22	-7.41974	0	448.39	58.3688	1
