# Supplementary material for: Microbial inhibitors of the fungus Pseudogymnoascus destructans, the causal agent of white-nose syndrome in bats
Source: PLoS One. 2017 Jun 20;12(6):e0179770. doi: 10.1371/journal.pone.0179770 (PMC5478148; doi:10.1371/journal.pone.0179770)
Supplement: S5 Table — Antagonists were grown at 13 ± 1°C for 28 days and screened against three strains of Pseudogymnoascus destructans and one strain each of P. roseus, P. pannorum, and Saccharomyces cerevisiae. Inhibitory concentrations were recorded after 14 days of Pseudogymnoascus growth or 3 days of S. cerevisiae growth and are expressed relative to the original concentration of the day 28 antagonist medium. NI indicates that complete inhibition was not evident even at highest concentration of 2.5× antagonist medium and ND indicates that inhibitory concentration was not assessed. (XLSX) [file pone.0179770.s006.xlsx]

## Sheet: Sheet1
		P. destructans		P. roseus	P. pannorum	S. cerevisiae
Antagonist	US15	SH864	SH991	S8A2CN	S8A5ACS1	S288C
14807	NI	2.5	NI	2.5	NI	NI
APCI1P	2.5	NI	NI	NI	NI	NI
APCI2P	0.08	0.08	0.08	0.16	0.16	ND
BWA3P	NI	NI	NI	NI	NI	ND
GWA3a	NI	NI	NI	NI	NI	NI
GWA3c	NI	NI	NI	NI	NI	ND
OA1I1M	0.08	0.08	0.08	NI	NI	NI
OA1I3M	NI	2.5	NI	2.5	NI	NI
OA1I5Mb	NI	NI	NI	NI	NI	NI
PCA13P	NI	NI	NI	NI	NI	ND
PCA20P	NI	NI	NI	NI	NI	ND
PCA22M	NI	NI	NI	NI	NI	ND
PCA5P	0.31	0.08	0.16	2.5	NI	NI
PCI2P	NI	NI	NI	NI	NI	ND
RFA4P2	NI	1.25	2.5	1.25	NI	ND
RFA6P	0.63	0.31	0.31	NI	NI	ND
RW1A1P1	NI	NI	NI	NI	NI	ND
RW1A2P	0.63	0.16	0.16	2.5	NI	NI
RW3A2Pa	0.01	<0.005	0.01	0.63	1.25	ND
RW3I1a	NI	NI	NI	NI	NI	NI
RW4A2P	0.63	0.16	0.31	1.25	1.25	2.5
S4I1ACS	NI	NI	NI	NI	NI	ND
S5A2LC	NI	NI	NI	NI	NI	NI
S6A3ACS	NI	NI	NI	NI	NI	NI
S8A1ACS	NI	NI	NI	NI	NI	ND
S8A1ACSa	0.63	0.63	0.63	NI	NI	ND
S8A1ACSb	NI	NI	NI	NI	NI	NI
S8A1Cs1b	NI	NI	NI	NI	NI	NI
S8A4Cs	0.31	0.16	0.16	NI	NI	NI
S8I1CN	2.5	1.25	1.25	NI	NI	NI
S8I1R	2.5	NI	NI	NI	NI	NI
S8I2ACS	1.25	0.63	0.63	2.5	NI	NI
S8I2R	NI	2.5	NI	NI	NI	NI
S9A1R	2.5	1.25	2.5	NI	NI	ND
S9A2R	NI	NI	NI	NI	NI	ND
